# Supplementary material for: Clinical Patient-Relevant Outcome Domains for Persistent Spinal Pain Syndrome—A Scoping Review and Expert Panels
Source: J Clin Med. 2024 Mar 28;13(7):1975. doi: 10.3390/jcm13071975 (PMC11012536; doi:10.3390/jcm13071975)
Supplement: Supplementary file 1 [file jcm-13-01975-s001.zip]

Archive with 1 entries (1 files):
- jcm-2893983-supplementary.pdf
